# Supplementary material for: Combined analysis of inorganic elements and flavonoid metabolites reveals the relationship between flower quality and maturity of Sophora japonica L
Source: Front Plant Sci. 2023 Nov 17;14:1255637. doi: 10.3389/fpls.2023.1255637 (PMC10691490; doi:10.3389/fpls.2023.1255637)
Supplement: Supplementary file 2 [file Table_1.xlsx]

## Sheet: Table S1
Supplementary Table 1. Microwave digestion procedure.
Procedures	Power (W)	Temperature (℃)	Heating up time (min)	Holding time (min)
1	0	Room temperature	-	-
2	1200	120	10	5
3	1200	160	5	3
4	1200	180	6	20
5	0	Room temperature	-	-

## Sheet: Table S2
Supplementary Table 2. Inductively coupled plasma–optical emission spectrometry detection procedure.
Injected power (kW)	Plasma airflow (L/min)	Auxiliary airflow (L/min)	Nebulizer airflow (L/min)	Injection time (s)	Pre-wash time (s)	Points time	Injection flow rate (L/min)
1.3	15	0.2	0.55	45	3	Automatic	1

## Sheet: Table S3
Supplementary Table 3. A total of 173 flavonoid metabolites were characterized in the five maturity stages of S. japonica.
Index	Q1 (Da)	Molecular Weight (Da)	Ionization model	Formula	Compounds	Class I	Class II	CAS	Level	mix01	mix02	mix03	S1-1	S1-2	S1-3	S2-1	S2-2	S2-3	S3-1	S3-2	S3-3	S4-1	S4-2	S4-3	S5-1	S5-2	S5-3
GQ512001	771.13	772.17	[M-H]-	C33H40O21	Quercetin-O-rutinoside-hexose	Flavonoids	Flavonols	-	B	1900000	1850000	1660000	1890000	2020000	1450000	1680000	1680000	1510000	1550000	1760000	1340000	1850000	1910000	2020000	2440000	2240000	1790000
GQ512002	623.1	624.14	[M-H]-	C28H32O16	Isorhamnetin-3-O-rutinoside	Flavonoids	Flavonols	604-80-8	B	2580000	2540000	2390000	3420000	3790000	3250000	3000000	2940000	2640000	2920000	2360000	2510000	2540000	2320000	2130000	2060000	2070000	1670000
GQ512005	595.16	594.132	[M+H]+	C27H30O15	Kaempferol-3-O-glucoside-7-O-rhamnoside	Flavonoids	Flavonols	-	A	4190000	3910000	4230000	6670000	7090000	7590000	7150000	8800000	7010000	6060000	8000000	8590000	6390000	7720000	5130000	5320000	7120000	6370000
GQ512006	611.16	610.126	[M+H]+	C27H30O16	Quercetin-3-O-glucoside-7-O-rhamnoside	Flavonoids	Flavonols	-	A	21900000	20600000	22900000	29900000	30700000	31100000	30200000	33800000	33300000	31200000	32800000	34100000	33700000	35600000	35600000	36200000	39800000	37300000
Li512111	519.11	520.1	[M-H]-	C24H24O13	Isorhamnetin acetyl hexoside	Flavonoids	Flavonols	-	B	126000	120000	130000	72300	44800	37100	71300	61000	78200	94500	64800	103000	170000	104000	187000	211000	165000	255000
Li512117	611.16	610.126	[M+H]+	C27H30O16	Quercetin 3-O-rhanosylgalactoside	Flavonoids	Flavonols	-	B	21700000	20500000	22900000	30100000	30000000	31900000	30200000	33400000	32500000	32000000	33500000	32700000	33800000	34400000	35500000	34800000	34800000	35200000
N3500	431.1	432.105	[M-H]-	C21H20O10	Sophoricoside	Flavonoids	Flavonoid	-	A	4720000	4900000	4710000	4600000	5040000	3710000	6120000	6880000	4900000	5280000	6520000	5190000	4130000	4980000	3560000	3930000	4810000	3430000
N3574	433.11	434.121	[M-H]-	C21H22O10	Butin-O-glucoside	Flavonoids	Flavonoid	-	A	8400000	8440000	8330000	14400000	14700000	8470000	12700000	15400000	7840000	12200000	12700000	8250000	10400000	9310000	5570000	7930000	8800000	5200000
N4159	445.11	446.121	[M-H]-	C22H20O10	prunetin-O-glucoside	Flavonoids	Flavonoid	-	A	4000000	4200000	4250000	6340000	5430000	5890000	5800000	5560000	4420000	4940000	4870000	3780000	3620000	3880000	2620000	4310000	4360000	3490000
P1986	919.27	918.264	[M+H]+	C39H50O25	Quercetin-O-rutinoside-O-glucoside-O-rhamnoside	Flavonoids	Flavonoid	-	A	813000	730000	773000	1040000	943000	1170000	1190000	1080000	1210000	1210000	1200000	1250000	1160000	1150000	1050000	950000	914000	960000
P2464	757.21	756.211	[M+H]+	C33H40O20	Quercetin-O-rutinoside-O-rhamnoside	Flavonoids	Flavonoid	-	A	1130000	988000	1080000	1690000	1970000	1810000	1870000	2050000	2430000	1690000	2160000	1940000	2460000	2420000	2120000	1970000	2660000	1910000
P2704	743.2	742.195	[M+H]+	C32H38O20	Quercetin-O-pentoside-O-glucoside-O-rhamnoside	Flavonoids	Flavonoid	-	A	2140000	2040000	2310000	4310000	4680000	4870000	3860000	4360000	3730000	3540000	3970000	3720000	4550000	4460000	3260000	3860000	4120000	2790000
P2721	771.23	770.226	[M+H]+	C34H42O20	Isorhamnetin-O-rutinoside-O-rhamnoside	Flavonoids	Flavonoid	-	A	11300000	9710000	11600000	17600000	22600000	22200000	15200000	22800000	27500000	17100000	23400000	22600000	16000000	23500000	25700000	19300000	22800000	22700000
P3156	625.17	624.168	[M+H]+	C28H32O16	Isorhamnetin-O-glucoside-O-rhamnoside	Flavonoids	Flavonoid	-	A	7610000	6930000	7460000	15300000	16800000	15800000	12300000	14500000	12900000	11200000	12600000	12400000	10300000	10000000	10500000	9620000	10700000	8420000
mws0024	169.02	170.015	[M-H]-	C7H6O5	Gallic acid	Flavonoids	Flavanols	149-91-7	B	11800000	8790000	12300000	9800000	11200000	9610000	18200000	14400000	13500000	9070000	11500000	7500000	4590000	2870000	3440000	3300000	3920000	6810000
mws0034	457.2	458.068	[M-H]-	C22H18O11	Epigallocatechin gallate	Flavonoids	Flavanols	989-51-5	B	73300	69700	60600	49400	37800	36000	62000	61900	98500	91800	77100	104000	70100	57400	88300	58400	46000	51400
mws0037	267.07	268.064	[M-H]-	C16H12O4	Formononetin	Flavonoids	Isoflavones	485-72-3	A	18200000	18200000	19200000	16800000	9370000	6040000	14700000	13400000	13300000	20500000	12000000	18000000	29600000	23000000	20200000	26600000	24900000	32400000
mws0042	305	306.061	[M-H]-	C15H14O7	(-)-Epigallocatechin	Flavonoids	Flavanols	970-74-1	B	244000	256000	241000	164000	134000	95700	181000	185000	161000	234000	205000	181000	349000	510000	467000	368000	307000	282000
mws0044	303.06	304.047	[M-H]-	C15H12O7	Taxifolin	Flavonoids	Dihydroflavonol	480-18-2	A	546000	613000	573000	682000	692000	382000	959000	957000	700000	499000	653000	514000	478000	543000	256000	496000	502000	538000
mws0045	449.1	448.082	[M+H]+	C21H20O11	Quercitrin	Flavonoids	Flavonols	522-12-3	B	3070000	2860000	3320000	1790000	1610000	2730000	2620000	2250000	3350000	2580000	2920000	3670000	5860000	5440000	7690000	7980000	7540000	7940000
mws0047	579.17	578.137	[M+H]+	C27H30O14	Rhoifolin	Flavonoids	Flavonoid	17306-46-6	B	8170000	6660000	7560000	8200000	9710000	10100000	11400000	12600000	12900000	10900000	15100000	15400000	9450000	12800000	10100000	8630000	12300000	10400000
mws0051	285.07	284.058	[M+H]+	C16H12O5	Acacetin	Flavonoids	Flavonoid	480-44-4	A	546000	688000	654000	456000	371000	228000	626000	544000	325000	546000	410000	352000	799000	1100000	666000	1590000	1250000	1180000
mws0054	289.08	290.067	[M-H]-	C15H14O6	Catechin	Flavonoids	Flavanols	154-23-4	A	91400	90700	81900	88000	86100	78600	178000	185000	155000	146000	123000	93300	107000	83700	51800	146000	96500	43800
mws0057	451	450.096	[M+H]+	C21H22O11	Eriodictyol 7-O-glucoside	Flavonoids	Dihydroflavone	38965-51-4	B	422000	377000	378000	1840000	2470000	1490000	1250000	1960000	908000	900000	1480000	807000	532000	664000	247000	267000	488000	205000
mws0058	299.06	300.053	[M-H]-	C16H12O6	Diosmetin	Flavonoids	Flavonoid	520-34-3	B	5390000	5590000	5340000	10200000	8760000	10100000	6600000	5990000	5110000	4740000	4520000	4390000	7060000	6210000	6210000	5640000	4080000	4440000
mws0059	609.1	610.126	[M-H]-	C27H30O16	Rutin	Flavonoids	Flavonols	153-18-4	A	4550000	4000000	4280000	4050000	3350000	4240000	4380000	3940000	4350000	4010000	4240000	3690000	4780000	4680000	4680000	5030000	4630000	4250000
mws0061	463.1	464.076	[M-H]-	C21H20O12	Hyperin	Flavonoids	Flavonols	482-36-0	A	34100000	33500000	32000000	19800000	15400000	13100000	23400000	21200000	21200000	30400000	22300000	24200000	38300000	34000000	38200000	47500000	41500000	46700000
mws0062	287.05	286.038	[M+H]+	C15H10O6	Orobol	Flavonoids	Isoflavones	480-23-9	A	168000	173000	210000	254000	350000	285000	318000	518000	198000	182000	307000	170000	138000	150000	127000	102000	145000	94600
mws0063	271.05	270.044	[M+H]+	C15H10O5	Genistein	Flavonoids	Isoflavones	446-72-0	A	229000	245000	287000	195000	263000	216000	320000	490000	305000	248000	343000	307000	139000	174000	123000	216000	266000	347000
mws0064	287.06	288.053	[M-H]-	C15H12O6	Eriodictyol	Flavonoids	Dihydroflavone	552-58-9	B	142000	162000	164000	1790000	1620000	988000	1250000	1150000	290000	402000	496000	110000	67000	70700	23400	35300	82300	31700
mws0066	315.06	316.047	[M-H]-	C16H12O7	Isorhamnetin	Flavonoids	Flavonols	480-19-3	A	35500000	37600000	35100000	36200000	32700000	31800000	39600000	39900000	36600000	38600000	41100000	37600000	37600000	35300000	36400000	37700000	32400000	36200000
mws0071	415.1	416.093	[M-H]-	C21H20O9	Apigenin 4-O-rhamnoside	Flavonoids	Flavonoid	133538-77-9	B	17600	18500	15900	32700	27900	30600	34200	34500	18600	16600	25400	12200	10400	13300	8170	17200	24600	17700
mws0072	433.11	432.088	[M+H]+	C21H20O10	Apigenin 5-O-glucoside	Flavonoids	Flavonoid	28757-27-9	B	4700000	4040000	4840000	5120000	3520000	1580000	8730000	8990000	10200000	11200000	9900000	12400000	8890000	7210000	6490000	8690000	6980000	8430000
mws0089	447.09	448.082	[M-H]-	C21H20O11	Kaempferol 7-O-glucosdie	Flavonoids	Flavonols	16290-07-6	A	38400000	40000000	37500000	42600000	42500000	40400000	46400000	46700000	44100000	42700000	45100000	41400000	35600000	37300000	34500000	30500000	33900000	25600000
mws0091	463.09	464.076	[M-H]-	C21H20O12	Isoquercitrin	Flavonoids	Flavonols	482-35-9	A	24500000	27300000	26600000	14800000	11200000	10300000	17300000	15600000	17300000	23000000	17000000	18800000	29000000	25500000	31500000	41900000	33900000	37500000
mws0170	287	287.045	[M]+	C15H11O6	Cyanidin chloride	Flavonoids	Anthocyanins	528-58-5	B	713000	532000	620000	1790000	1720000	1180000	1270000	1670000	1070000	954000	1150000	1020000	884000	758000	691000	749000	929000	562000
mws0183	153.1	154.021	[M-H]-	C7H6O4	Protocatechuic acid	Flavonoids	Flavanols	99-50-3	B	56800000	57100000	58800000	7770000	9560000	30400000	17500000	20700000	55600000	15500000	29200000	60000000	25300000	45500000	78600000	27000000	36400000	70700000
mws0351	457.08	458.068	[M-H]-	C22H18O11	Gallate catechin gallate	Flavonoids	Flavanols	4233-96-9	B	80600	73000	71700	60300	41300	47400	96600	71000	108000	109000	96400	128000	115000	76500	99300	70100	57000	71200
mws0856	463	464.076	[M-H]-	C21H20O12	Spiraeoside	Flavonoids	Flavonols	20229-56-5	B	24000000	24400000	23700000	14200000	11500000	10300000	18600000	16100000	17100000	21400000	16600000	17900000	29000000	24700000	29100000	37700000	32800000	34500000
mws0894	447.12	446.102	[M+H]+	C22H22O10	Glycitin	Flavonoids	Isoflavones	40246-10-4	A	40700000	37200000	41200000	64000000	58900000	43400000	66400000	65100000	62400000	62700000	64200000	67600000	66500000	49400000	42800000	45000000	48400000	53200000
mws0895	431	432.088	[M-H]-	C21H20O10	Genistein 7-Glucoside(Genistin)	Flavonoids	Isoflavones	529-59-9	B	299000	304000	259000	171000	171000	160000	407000	443000	501000	451000	514000	607000	270000	510000	383000	221000	293000	359000
mws0902	255	256.064	[M-H]-	C15H12O4	Liquiritigenin	Flavonoids	Dihydroflavone	578-86-9	B	19300	23400	22900	30100	18900	11600	30100	27000	14000	20700	25100	12400	19100	17900	2370	7650	40800	23300
mws0908	283	284.058	[M-H]-	C16H12O5	Glycitein	Flavonoids	Isoflavones	40957-83-3	B	224000	239000	224000	511000	471000	497000	609000	354000	232000	209000	239000	194000	164000	188000	175000	227000	257000	334000
mws0913	447	448.082	[M-H]-	C21H20O11	Trifolin	Flavonoids	Flavonols	23627-87-4	B	37100000	37900000	38800000	42700000	42900000	41900000	45600000	48300000	39900000	42500000	44000000	38700000	33600000	36900000	32400000	29200000	32600000	24200000
mws0914	271	272.058	[M-H]-	C15H12O5	Pinobanksin	Flavonoids	Dihydroflavonol	548-82-3	A	559000	595000	569000	786000	577000	504000	905000	709000	743000	665000	622000	516000	515000	468000	324000	395000	493000	868000
mws0918	283	284.058	[M-H]-	C16H12O5	Prunetin	Flavonoids	Isoflavones	552-59-0	B	1150000	1390000	1160000	823000	695000	822000	986000	837000	629000	762000	676000	609000	1160000	1800000	1360000	2750000	2090000	2620000
mws0988	315	316.047	[M-H]-	C16H12O7	Rhamnetin(7-O-Methxyl Quercetin)	Flavonoids	Flavonols	90-19-7	B	76000	74100	75500	1590	1630	32900	10200	4800	47600	47200	7940	46400	66300	79700	248000	55100	15700	142000
mws1035	741.22	740.181	[M+H]+	C33H40O19	Robinin(Kaempferol-3-O-gal-rham-7-O-rham)	Flavonoids	Flavonols	301-19-9	A	16400000	14400000	15700000	13800000	16600000	14700000	19700000	23000000	22300000	25300000	28700000	27600000	32600000	36800000	28600000	29900000	39000000	28800000
mws1048	449.1	448.082	[M+H]+	C21H20O11	Cyanidin 3-O-galactoside	Flavonoids	Anthocyanins	27661-36-5	B	67800000	64000000	71800000	1110000	1120000	663000	6920000	10500000	13600000	53900000	44700000	42600000	135000000	171000000	136000000	148000000	151000000	126000000
mws1066	579.2	580.152	[M-H]-	C27H32O14	Narirutin	Flavonoids	Dihydroflavone	14259-46-2	B	234000	262000	260000	357000	402000	337000	301000	310000	232000	269000	294000	262000	226000	237000	189000	180000	204000	146000
mws1068	285.05	286.038	[M-H]-	C15H10O6	Kaempferol	Flavonoids	Flavonols	520-18-3	A	8240000	8900000	8130000	3690000	2770000	3220000	6690000	6030000	7040000	8330000	7950000	8730000	10200000	9650000	10300000	10800000	8070000	9960000
mws1073	595.2	594.132	[M+H]+	C27H30O15	Apigenin 6,8-C-diglucoside	Flavonoids	Flavonoid	23666-13-9	B	98700	82600	88100	140000	106000	55600	154000	138000	128000	245000	189000	142000	262000	233000	187000	257000	179000	129000
mws1094	287.06	288.053	[M-H]-	C15H12O6	Dihydrokaempferol	Flavonoids	Dihydroflavonol	480-20-6	B	28500	27600	27800	19500	19100	21600	36200	34600	30000	34800	38800	24600	33100	27600	14700	30600	38500	50700
mws1140	271.07	272.058	[M-H]-	C15H12O5	Naringenin chalcone(4,2',4',6'-Tetrahydroxychalcone)	Flavonoids	Chalcones	73692-50-9	A	648000	675000	658000	881000	631000	560000	1030000	823000	841000	733000	713000	587000	610000	518000	373000	451000	584000	1020000
mws1179	433	434.102	[M-H]-	C21H22O10	Naringenin-7-O-glucoside	Flavonoids	Dihydroflavone	529-55-5	A	2220000	2480000	2330000	4900000	4640000	2240000	3820000	4040000	1840000	3280000	3520000	2030000	2740000	2490000	1460000	2210000	2300000	1400000
mws1292	565.2	564.123	[M+H]+	C26H28O14	Isoschaftoside	Flavonoids	Flavonoid carbonoside	52012-29-0	B	18100	15500	20100	28800	26900	30800	30100	25900	18900	37000	25000	22500	38800	38700	31100	43200	36800	23400
mws1316	301.06	300.053	[M+H]+	C16H12O6	Luteolin 7-methyl ether	Flavonoids	Flavonoid	20243-59-8	A	133000	145000	166000	152000	171000	144000	186000	227000	270000	130000	244000	193000	70400	103000	108000	71100	86800	109000
mws1329	463.09	464.076	[M-H]-	C21H20O12	Gossypitrin	Flavonoids	Flavonols	491-50-9	A	28400000	28300000	28500000	16900000	12500000	11800000	21900000	18200000	19000000	23200000	18900000	20800000	33300000	28700000	32500000	41300000	36800000	41300000
mws1397	441.3	442.073	[M-H]-	C22H18O10	(-)-Epicatechin gallate	Flavonoids	Flavanols	1257-08-5	A	2170000	2170000	1920000	3210000	2120000	3810000	3940000	3010000	5520000	3620000	3330000	3950000	1450000	1100000	963000	669000	634000	576000
mws1422	275.1	274.073	[M+H]+	C15H14O5	(-)-Epiafzelechin	Flavonoids	Flavanols	24808-04-6	B	191000	184000	229000	834000	1330000	401000	496000	732000	198000	350000	472000	160000	165000	188000	65200	158000	221000	51600
mws1474	345.1	344.076	[M+H]+	C18H16O7	5,7-Dihydroxy-3',4',5'-trimethoxyflavone	Flavonoids	Flavonoid	18103-42-9	B	24000	22500	28500	16300	15100	13100	21400	17500	29400	22500	20200	32000	26100	21700	29200	20300	17700	26300
mws1661	609.18	608.146	[M+H]+	C28H32O15	Diosmin	Flavonoids	Flavonoid	520-27-4	A	2200000	2050000	2360000	4030000	4970000	5300000	3850000	4710000	4380000	3010000	4110000	4030000	2790000	3460000	2710000	2130000	3080000	2430000
mws2118	435.13	436.116	[M-H]-	C21H24O10	Phloretin 2'-O-glucoside	Flavonoids	Isoflavones	60-81-1	B	9050000	9870000	8950000	16500000	17700000	13700000	9760000	12400000	6580000	9950000	10600000	7360000	8340000	9090000	5860000	7200000	8270000	4870000
mws2186	435.08	434.068	[M+H]+	C20H18O11	Avicularin	Flavonoids	Flavonols	572-30-5	B	655000	599000	700000	249000	199000	359000	544000	480000	762000	716000	614000	988000	1360000	1600000	2330000	1980000	2060000	2040000
mws2209	447.1	448.082	[M-H]-	C21H20O11	Astragalin	Flavonoids	Flavonols	480-10-4	B	38000000	38100000	38000000	45400000	44100000	39800000	44600000	48000000	43100000	43800000	43700000	39500000	36000000	37500000	31700000	30800000	35600000	26300000
mws2210	463.12	498.072	[M-Cl]+	C22H23ClO11	Peonidin 3-O-glucoside chloride	Flavonoids	Anthocyanins	6906-39-4	B	6290000	6430000	6280000	9	9	9	1890000	2470000	2740000	12400000	10700000	8250000	17500000	22100000	11700000	17600000	21600000	8360000
mws2221	441.08	442.073	[M-H]-	C22H18O10	Catechin gallate	Flavonoids	Flavanols	130405-40-2	A	2840000	2910000	2760000	4300000	3010000	5260000	5960000	4180000	6640000	4870000	4120000	5250000	1880000	1450000	1250000	947000	842000	798000
mws4057	253.06	254.049	[M-H]-	C15H10O4	7,4’-Dihydroxyflavone	Flavonoids	Flavonoid	2196-14-7	B	38100	44500	38600	15300	7650	6640	26300	19400	27300	27300	21300	35300	41100	36400	38900	73200	65100	187000
mws4160	285.08	284.058	[M+H]+	C16H12O5	8-Methoxychrysin(Wogonin)	Flavonoids	Flavonoid	632-85-9	A	702000	906000	857000	576000	480000	312000	771000	623000	395000	707000	531000	455000	1180000	1390000	866000	2320000	1590000	1560000
mws4183	433.08	434.068	[M-H]-	C20H18O11	Quercetin-3-O-α-L-arabinopyranoside(guaijaverin)	Flavonoids	Flavonols	22255-13-6	A	470000	448000	457000	198000	157000	220000	329000	265000	375000	411000	317000	391000	756000	652000	1030000	854000	725000	716000
pmb0550	449.1	449.089	[M]+	C21H21O11	Cyanidin 3-O-glucoside(Kuromanin)	Flavonoids	Anthocyanins	7084-24-4	B	60200000	56900000	59200000	865000	906000	583000	5760000	8640000	11100000	45000000	36400000	35300000	134000000	144000000	122000000	132000000	140000000	100000000
pmb0563	301.1	301.06	[M]+	C16H13O6	Peonidin	Flavonoids	Anthocyanins	134-01-0	B	654000	648000	740000	1160000	1200000	834000	1220000	1210000	1220000	1240000	1320000	1310000	1220000	1220000	1080000	1150000	1140000	1140000
pmb0566	581.2	580.117	[M+H]+	C26H28O15	Luteolin O-hexosyl-O-pentoside	Flavonoids	Flavonoid	-	B	33400	20800	21600	67400	81200	59300	50800	48300	39500	31900	41100	32800	34500	31000	17100	28400	30500	18000
pmb0571	565.1	564.123	[M+H]+	C26H28O14	Apigenin O-hexosyl-O-pentoside	Flavonoids	Flavonoid	-	B	13100	11700	19700	12400	14200	16500	28200	34400	25000	36100	53200	24700	30300	39200	13900	23300	31200	16600
pmb0588	611.1	610.126	[M+H]+	C27H30O16	Luteolin 3',7-di-O-glucoside	Flavonoids	Flavonoid	52187-80-1	B	559000	505000	572000	545000	678000	545000	668000	856000	772000	783000	1140000	900000	1140000	1390000	1000000	1110000	1430000	1020000
pmb0592	771.1	770.19	[M+H]+	C34H42O20	Chrysoeriol O-hexosyl-O-rutinoside	Flavonoids	Flavonoid	-	B	3720000	3440000	4390000	6440000	9690000	10000000	6710000	9640000	10200000	7350000	9140000	10400000	7360000	9490000	9760000	7900000	9810000	9670000
pmb0603	625.1	624.14	[M+H]+	C28H32O16	Chrysoeriol O-hexosyl-O-hexoside	Flavonoids	Flavonoid	-	B	1150000	1110000	1290000	2250000	2710000	2430000	1900000	2100000	1900000	1860000	1820000	1920000	1440000	1580000	1490000	1490000	1540000	1470000
pmb0608	549.1	548.094	[M+H]+	C25H24O14	Chrysoeriol O-malonylhexoside	Flavonoids	Flavonoid	-	A	1350000	1080000	1480000	1950000	2130000	2050000	1870000	2010000	2220000	1410000	2050000	2210000	2070000	1650000	1480000	1180000	1650000	2060000
pmb0615	789.1	788.199	[M+H]+	C34H44O21	Hesperetin C-hexosyl-O-hexosyl-O-hexoside	Flavonoids	Dihydroflavonol	-	B	210000	186000	187000	307000	407000	582000	380000	438000	428000	227000	389000	322000	132000	217000	146000	135000	143000	162000
pmb0626	757.1	756.175	[M+H]+	C33H40O20	6-C-Hexosyl-apigenin O-hexosyl-O-hexoside	Flavonoids	Flavonoid carbonoside	-	B	1950000	1330000	1380000	2900000	2400000	2330000	3070000	2690000	3400000	3450000	3050000	3080000	4620000	2810000	2890000	2210000	1540000	1640000
pmb0639	757.2	756.175	[M+H]+	C33H40O20	8-C-Hexosyl-apigenin O-hexosyl-O-hexoside	Flavonoids	Flavonoid carbonoside	-	B	585000	397000	464000	747000	687000	777000	733000	747000	1050000	921000	875000	1020000	1560000	910000	900000	528000	391000	477000
pmb0652	565.1	564.123	[M+H]+	C26H28O14	C-Hexosyl-apigenin O-pentoside	Flavonoids	Flavonoid carbonoside	-	B	38700	32000	43100	25600	31700	27900	29900	46500	46300	60800	70000	74200	93500	134000	86400	84300	133000	83000
pmb0660	757.2	756.158	[M+H]+	C36H36O18	C-Hexosyl-luteolin O-p-coumaroylhexoside	Flavonoids	Flavonoid carbonoside	-	B	23600	16500	17800	74700	79300	68500	59000	69100	56300	49100	51300	41500	27800	31100	23100	23800	39500	24900
pmb0662	787.2	786.167	[M+H]+	C37H38O19	C-Hexosyl-luteolin O-feruloylhexoside	Flavonoids	Flavonoid carbonoside	-	B	480000	431000	457000	848000	988000	1030000	964000	1000000	1100000	907000	1060000	1140000	795000	932000	858000	765000	718000	770000
pmb0663	611.1	610.153	[M+H]+	C27H30O16	8-C-Hexosyl-luteolin O-hexoside	Flavonoids	Flavonoid carbonoside	-	B	72300	61900	51600	247000	318000	252000	224000	320000	208000	224000	274000	168000	123000	149000	42400	61500	92700	37200
pmb0665	611.2	610.126	[M+H]+	C27H30O16	Luteolin 8-C-hexosyl-O-hexoside	Flavonoids	Flavonoid	-	B	20600000	19000000	21600000	27900000	28300000	30100000	30100000	32500000	30700000	27400000	33600000	31600000	30600000	34100000	35100000	33800000	36500000	32900000
pmb0680	741.2	740.163	[M+H]+	C36H36O17	C-Hexosyl-apigenin O-p-coumaroylhexoside	Flavonoids	Flavonoid carbonoside	-	B	1910000	1640000	1920000	2110000	2650000	1830000	1980000	2570000	1460000	2140000	3180000	1880000	3960000	4480000	2310000	5970000	7020000	5700000
pmb0691	757.1	756.175	[M+H]+	C33H40O20	Luteolin C-hexosyl-O-rhamnoside O-hexoside	Flavonoids	Flavonoid	-	B	8860	6420	6510	12600	9690	11000	12900	11100	14500	13500	15200	14100	18900	10500	22200	7830	7790	6330
pmb2957	465.1	466.073	[M-H]-	C24H18O10	Cyanidin O-syringic acid	Flavonoids	Anthocyanins	-	A	4250000	4170000	4110000	9	9	9	363000	539000	602000	2540000	2340000	1960000	10400000	11000000	7230000	8990000	8920000	5580000
pmb2965	619.1	620.112	[M-H]-	C28H28O16	Cyanidin O-diacetyl-hexoside-O-glyceric acid	Flavonoids	Anthocyanins	-	B	4070	6600	6650	5560	3270	3980	6090	9150	7560	6870	8310	6890	6640	7280	6430	5650	4940	5110
pmb2991	739.1	740.181	[M-H]-	C33H40O19	Apigenin O-hexosyl-O-rutinoside	Flavonoids	Flavonoid	-	B	24300	16900	20200	6700	7080	4840	9530	11500	14200	17500	16000	19500	30700	26800	20500	23400	30100	15700
pmb2999	461.1	462.096	[M-H]-	C22H22O11	Chrysoeriol 5-O-hexoside	Flavonoids	Flavonoid	-	B	335000	348000	355000	939000	703000	315000	759000	685000	317000	551000	490000	392000	482000	273000	216000	271000	241000	234000
pmb3006	431.1	432.088	[M-H]-	C21H20O10	Apigenin 7-O-glucoside(Cosmosiin)	Flavonoids	Flavonoid	578-74-5	A	1420000	1520000	1450000	1450000	1490000	1110000	1880000	2050000	1430000	1630000	1950000	1730000	1280000	1480000	1110000	1180000	1540000	1090000
pmb3012	461.1	462.096	[M-H]-	C22H22O11	Chrysoeriol 7-O-hexoside	Flavonoids	Flavonoid	-	A	1350000	1310000	1490000	1960000	1710000	1830000	1700000	1410000	1460000	1470000	1220000	1500000	1330000	1280000	1220000	978000	856000	1090000
pmb3013	519.1	520.1	[M-H]-	C24H24O13	Isorhamnetin O-acetyl-hexoside	Flavonoids	Flavonols	-	A	101000	104000	105000	60100	34600	30100	60000	52400	79600	92800	58000	88100	132000	97200	151000	191000	160000	243000
pmb3023	449.1	450.096	[M-H]-	C21H22O11	Eriodictyol C-hexoside	Flavonoids	Dihydroflavone	-	B	1120000	1220000	1060000	1260000	1650000	869000	1110000	1180000	936000	1300000	1150000	1150000	1160000	1100000	1240000	1330000	972000	1190000
pmb3026	505.1	506.085	[M-H]-	C23H22O13	Quercetin O-acetylhexoside	Flavonoids	Flavonoid	-	B	25600	36700	29800	3430	3020	9280	7980	5500	7340	13200	5220	10400	20400	14900	50900	69800	49400	161000
pmb3894	329.1	330.061	[M-H]-	C17H14O7	Di-O-methylquercetin	Flavonoids	Flavonols	2068/2/2	B	185000	196000	193000	95100	192000	133000	171000	194000	145000	84800	122000	190000	88100	130000	106000	304000	345000	439000
pme0088	285	286.038	[M-H]-	C15H10O6	Luteolin	Flavonoids	Flavonoid	491-70-3	B	167000	163000	149000	112000	114000	129000	140000	157000	74000	92100	98100	71600	220000	218000	212000	158000	81800	56900
pme0309	183.04	184.029	[M-H]-	C8H8O5	Methyl gallate	Flavonoids	Flavanols	99-24-1	A	5710000	5080000	5340000	3690000	2070000	5800000	6110000	3750000	11100000	6870000	4650000	8830000	6950000	3720000	6800000	4190000	2530000	4510000
pme0321	431.11	432.088	[M-H]-	C21H20O10	Kaempferol 7-O-rhamnoside	Flavonoids	Flavonols	20196-89-8	B	2300000	2830000	2720000	6040000	5760000	6560000	5960000	6160000	3240000	2690000	3170000	1560000	1280000	1790000	918000	1890000	2740000	1770000
pme0355	255.06	254.049	[M+H]+	C15H10O4	Daidzein	Flavonoids	Isoflavones	486-66-8	B	37400	42700	45000	22300	15000	13100	40000	31700	38300	36100	32200	46700	47700	45100	46500	101000	114000	477000
pme0368	579.16	578.137	[M+H]+	C27H30O14	Apigenin 7-rutinoside(Isorhoifolin)	Flavonoids	Flavonoid	552-57-8	A	7770000	6670000	8170000	7930000	9820000	10100000	11300000	12200000	12800000	10600000	14300000	14700000	10000000	12800000	10400000	8300000	11800000	11000000
pme0369	593.16	594.132	[M-H]-	C27H30O15	Kaempferol 3-O-rutinoside(Nicotiflorin)	Flavonoids	Flavonols	17650-84-9	A	34100000	32700000	32000000	36700000	37600000	34400000	34000000	30700000	31800000	36100000	32400000	31300000	35900000	34900000	30700000	35100000	36000000	33300000
pme0460	291	290.067	[M+H]+	C15H14O6	L-Epicatechin	Flavonoids	Flavanols	490-46-0	A	2500000	2040000	2290000	4350000	3440000	5020000	5850000	5760000	6540000	5060000	4870000	5150000	3360000	2610000	2700000	2420000	2330000	2100000
pme1201	273.08	274.073	[M-H]-	C15H14O5	Phloretin	Flavonoids	Chalcones	60-82-2	A	2490000	2640000	2480000	4470000	4810000	2470000	5530000	5770000	3870000	3350000	3580000	2340000	2070000	2030000	1160000	2020000	2070000	1650000
pme1397	271	271.051	[M]+	C15H11O5	Pelargonidin	Flavonoids	Anthocyanins	134-04-3	B	20600	12600	15500	16800	19800	22800	31600	27700	40400	35800	29000	41200	26800	29700	15800	26200	25200	24000
pme1540	625.17	624.14	[M+H]+	C28H32O16	Isorhamnetin 3-O-neohesperidoside	Flavonoids	Flavonols	55033-90-4	A	8940000	8560000	9250000	14100000	17300000	16000000	12200000	17700000	17800000	16700000	19700000	16700000	18800000	17600000	13800000	13700000	18400000	12100000
pme1587	417.11	416.093	[M+H]+	C21H20O9	Daidzein 7-O-glucoside(Daidzin)	Flavonoids	Isoflavones	552-66-9	A	4480000	4090000	4440000	5400000	4050000	2090000	5750000	6920000	5800000	6850000	7200000	8650000	10200000	8170000	6390000	7510000	8750000	9490000
pme1598	463.13	464.111	[M-H]-	C22H24O11	Hesperetin 5-O-glucoside	Flavonoids	Dihydroflavonol	69651-80-5	B	25200000	23500000	23800000	14000000	11300000	9790000	17600000	15800000	15800000	22200000	17300000	18800000	27400000	25200000	28200000	36800000	30100000	33600000
pme1605	593.16	594.132	[M-H]-	C27H30O15	Kaempferol 3-O-robinobioside(Biorobin)	Flavonoids	Flavonols	17297-56-2	A	114000	103000	104000	174000	117000	119000	138000	110000	104000	94200	116000	91600	108000	99700	73000	100000	91100	82500
pme2493	579.2	578.137	[M+H]+	C27H30O14	Kaempferol 3,7-dirhamnoside(Kaempferitrin)	Flavonoids	Flavonols	482-38-2	B	150000	148000	162000	173000	189000	199000	214000	239000	261000	303000	321000	343000	333000	373000	213000	291000	324000	329000
pme2954	303.04	302.033	[M+H]+	C15H10O7	Quercetin	Flavonoids	Flavonols	117-39-5	A	29600000	31300000	34300000	15500000	15300000	15200000	25700000	31000000	32700000	30200000	33700000	35300000	40200000	38700000	39900000	35300000	33600000	37300000
pme3211	463	464.076	[M-H]-	C21H20O12	Quercetin 3-O-glucoside(Isotrifoliin)	Flavonoids	Flavonols	21637-25-2	A	30600000	30700000	29400000	18000000	15000000	12900000	22300000	20500000	21400000	26200000	23100000	21800000	34500000	28800000	34000000	44600000	40200000	44000000
pme3217	257	256.064	[M+H]+	C15H12O4	Isoliquiritigenin	Flavonoids	Chalcones	961-29-5	A	678000	813000	948000	264000	232000	106000	335000	437000	449000	544000	612000	645000	896000	1030000	1150000	1040000	1510000	2560000
pme3227	579	578.137	[M+H]+	C27H30O14	Vitexin 2''-O-β-L-rhamnoside	Flavonoids	Flavonoid carbonoside	64820-99-1	B	495000	441000	481000	1640000	1740000	1380000	1700000	1960000	1350000	1020000	1460000	1030000	571000	753000	404000	495000	659000	482000
pme3233	285	284.058	[M+H]+	C16H12O5	Calycosin	Flavonoids	Isoflavones	20575-57-9	A	1660000	1740000	1780000	2300000	1740000	949000	2540000	2210000	1830000	1910000	2100000	2340000	1590000	1390000	1100000	1110000	2050000	3080000
pme3250	285	284.058	[M+H]+	C16H12O5	Biochanin A	Flavonoids	Isoflavones	491-80-5	A	770000	970000	930000	677000	505000	329000	874000	737000	421000	721000	568000	450000	1170000	1520000	944000	2370000	1710000	1670000
pme3261	271	270.044	[M+H]+	C15H10O5	6-Hydroxydaidzein	Flavonoids	Isoflavones	17817-31-1	A	133000	129000	137000	154000	187000	121000	220000	278000	204000	212000	258000	247000	227000	236000	166000	185000	242000	150000
pme3400	447.12	446.102	[M+H]+	C22H22O10	Sissotrin	Flavonoids	Isoflavones	5928-26-7	A	5290000	5150000	5740000	14500000	20900000	13800000	7070000	11700000	3450000	3390000	5040000	2900000	4110000	5040000	2690000	4560000	5930000	5220000
pme3475	273.07	272.058	[M+H]+	C15H12O5	Butin	Flavonoids	Dihydroflavone	492-14-8	A	174000	207000	245000	547000	525000	143000	436000	611000	253000	455000	540000	224000	308000	322000	81700	102000	139000	509000
pme3504	431.13	430.108	[M+H]+	C22H22O9	Formononetin 7-O-glucoside(Ononin)	Flavonoids	Isoflavones	486-62-4	A	6540000	7330000	8360000	12100000	12300000	7430000	9990000	12500000	8120000	8930000	9450000	8630000	9550000	10400000	8350000	9580000	10100000	11000000
pmn001405	447.1	448.082	[M-H]-	C21H20O11	Luteolin-7-O-glucoside	Flavonoids	Flavonoid	5373/11/5	A	32000000	31900000	32900000	33500000	35300000	30500000	35100000	39800000	33200000	35000000	39600000	33900000	31500000	35800000	27600000	29000000	30400000	24300000
pmn001581	315.1	316.047	[M-H]-	C16H12O7	Sexangularetin	Flavonoids	Flavonols	571-74-4	B	10800	15400	12400	12200	10800	9960	15000	15300	12700	13900	15700	14900	13400	10300	13600	16000	12400	15900
pmn001583	609.1	610.126	[M-H]-	C27H30O16	Bioquercetin	Flavonoids	Flavonols	52525-35-6	A	3580000	3470000	3520000	3070000	3060000	3100000	3240000	3190000	3410000	3450000	3510000	2970000	3860000	3820000	3790000	3860000	3670000	3600000
pmn001637	417.1	418.073	[M-H]-	C20H18O10	Juglanin	Flavonoids	Flavonols	5041-67-8	B	19700	21900	23000	11300	12000	8370	13500	18800	13700	22500	17100	18600	35600	29300	39200	43800	34700	34100
pmn001645	533.1	534.08	[M-H]-	C24H22O14	Isorhamnetin 3-O-β-(2''-O-acetyl-β-D-glucuronide)	Flavonoids	Flavonols	-	B	2820000	3280000	2970000	2970000	3040000	2690000	4910000	4760000	3570000	3160000	4100000	3490000	1900000	2850000	2280000	2550000	2810000	2720000
pmn001668	415.1	416.128	[M-H]-	C22H24O8	Apigenin-3-O-α-L-rhamnoside	Flavonoids	Flavonoid	-	A	35100	28700	33400	19300	17700	14500	22100	32600	41300	53300	45900	38800	37300	32700	35200	28200	27400	19100
pmn001697	445.08	446.068	[M-H]-	C21H18O11	Apigenin-7-O-β-D-glucuronide	Flavonoids	Flavonoid	-	B	4670	6090	5830	12600	10700	8500	6340	5640	5920	4740	4960	5440	4810	3670	4180	1300	3770	3880
pmn001698	447.1	448.082	[M-H]-	C21H20O11	Luteolin-7-O-β-D-glucuronide	Flavonoids	Flavonoid	-	B	1350000	1260000	1260000	2590000	2320000	1230000	2400000	2670000	1260000	1400000	2120000	998000	822000	962000	374000	602000	1070000	526000
pmn001713	593.17	594.132	[M-H]-	C27H30O15	Luteolin-7-O-β-D-rutinoside	Flavonoids	Flavonoid	-	B	13400	14300	16200	23700	19800	13500	25700	18100	12700	27400	23600	12700	32000	22800	12900	17500	18900	7500
pmp000002	315.08	314.067	[M+H]+	C17H14O6	Ladanein	Flavonoids	Flavonoid	10176-71-3	A	7530000	8130000	9200000	4960000	3610000	4140000	7170000	5800000	9620000	7640000	7360000	8720000	7990000	7480000	7040000	5640000	6730000	5960000
pmp000004	331.08	330.061	[M+H]+	C17H14O7	Jaceosidin	Flavonoids	Anthocyanins	18085-97-7	A	81000	74500	81000	103000	107000	130000	80800	66700	89900	63500	60300	88900	47100	56800	54000	109000	83600	130000
pmp000116	433.1	432.088	[M+H]+	C21H20O10	Apigenin-8-C-glucoside	Flavonoids	Flavonoid carbonoside	3681-93-4	B	16700	23700	16900	54000	53000	19600	37600	36300	26300	44700	58400	30700	47300	50700	27800	39300	42800	42400
pmp000120	463.1	462.096	[M+H]+	C22H22O11	Diosmetin-6-C-glucoside	Flavonoids	Flavonoid	-	B	15000	18000	17100	17400	22900	21000	22500	24800	25500	23100	21800	29600	24900	22400	23000	17300	25200	26600
pmp000127	625.2	624.14	[M+H]+	C28H32O16	Chysoeriol-6,8-di-C-glucoside	Flavonoids	Flavonoid carbonoside	-	B	31100	26100	27200	74600	63700	59700	48400	49000	53800	55700	47800	34400	69000	48900	44400	48600	40000	34200
pmp000172	477.13	476.111	[M+H]+	C23H24O11	5,2'-Dihydroxy-7,8-dimethoxyflavone glycosides	Flavonoids	Flavonoid	-	B	862000	879000	972000	1150000	1100000	913000	1060000	954000	1250000	1210000	1130000	1220000	1260000	1290000	1020000	1020000	1110000	1120000
pmp000191	475.12	474.096	[M+H]+	C23H22O11	6''-O-Acetylgenistin	Flavonoids	Isoflavones	73566-30-0	B	3270	2540	3530	4610	3050	5770	3690	2120	1980	3540	1250	1580	2170	3410	3210	4560	4530	18400
pmp000193	503.11	502.091	[M+H]+	C24H22O12	Malonyldaidzin	Flavonoids	Isoflavones	124590-31-4	B	193000	194000	210000	71200	51100	49900	152000	149000	366000	171000	250000	658000	377000	315000	424000	354000	322000	745000
pmp000194	519.11	518.085	[M+H]+	C24H22O13	Malonyglygenistin	Flavonoids	Isoflavones	-	B	445000	428000	445000	467000	688000	620000	581000	808000	785000	452000	869000	693000	490000	695000	408000	499000	653000	537000
pmp000195	533.12	532.1	[M+H]+	C25H24O13	Malonylglycitin	Flavonoids	Isoflavones	-	B	605000	610000	651000	965000	621000	478000	1370000	980000	1260000	1060000	937000	1850000	1100000	778000	958000	880000	788000	1600000
pmp000241	625.14	624.106	[M+H]+	C27H28O17	Luteolin-6-C-2-glucuronylglucoside	Flavonoids	Flavonoid	-	B	7070	6820	10700	19800	19000	14900	13300	14700	14600	14100	12500	11600	20500	11100	11700	11500	13000	9030
pmp000343	269.08	268.064	[M+H]+	C16H12O4	Isoformononetin	Flavonoids	Isoflavones	486-63-5	A	211000	214000	235000	414000	426000	239000	356000	431000	234000	290000	346000	248000	335000	352000	235000	319000	326000	342000
pmp000344	271.06	270.044	[M+H]+	C15H10O5	3’,4’,7-Trihydroxyflavone	Flavonoids	Flavonoid	2150-11-0	A	164000	175000	200000	138000	186000	156000	227000	345000	210000	176000	261000	225000	122000	127000	84300	158000	195000	257000
pmp000383	419.13	418.108	[M+H]+	C21H22O9	Liquiritin	Flavonoids	Dihydroflavone	551-15-5	B	680000	659000	825000	1180000	1260000	560000	1190000	1700000	901000	860000	1310000	1160000	742000	932000	497000	662000	900000	708000
pmp000384	419.13	418.108	[M+H]+	C21H22O9	Isoliquiritin	Flavonoids	Chalcones	5041-81-6	B	560000	588000	709000	1010000	1100000	509000	1030000	1460000	846000	757000	1250000	925000	673000	837000	482000	600000	806000	644000
pmp000395	563.17	562.143	[M+H]+	C27H30O13	Glycyroside	Flavonoids	Isoflavones	125310-04-5	A	7710000	7180000	7620000	11600000	11000000	10100000	14500000	14600000	12700000	12300000	12800000	12100000	10400000	9230000	8240000	9130000	9070000	12300000
pmp000406	417.11	416.093	[M+H]+	C21H20O9	Puerarin	Flavonoids	Flavonoid carbonoside	3681-99-0	A	3920000	3700000	4250000	5130000	3740000	1900000	6130000	6110000	5560000	6440000	6690000	8280000	10700000	8290000	6250000	7400000	8670000	9050000
pmp000413	433.11	432.088	[M+H]+	C21H20O10	Genistein 8-C-glucoside	Flavonoids	Flavonoid carbonoside	66026-80-0	B	21100	17700	18100	54600	48200	32900	49000	46000	25300	50400	51500	28800	41100	34700	17200	32400	37200	24700
pmp000415	447.12	446.102	[M+H]+	C22H22O10	3'-Methoxydaidzin	Flavonoids	Isoflavones	200127-80-6	A	6410000	5830000	6110000	15500000	23700000	15300000	8020000	12700000	3710000	3630000	6000000	3050000	4650000	5480000	2570000	4250000	6660000	4470000
pmp000416	285.07	284.058	[M+H]+	C16H12O5	3'-Methoxydaidzein	Flavonoids	Isoflavones	21913-98-4	A	875000	996000	958000	596000	476000	289000	901000	814000	622000	835000	723000	655000	1200000	1440000	906000	2070000	1760000	1630000
pmp000417	417.12	416.093	[M+H]+	C21H20O9	Daidzein-4'-glucoside	Flavonoids	Isoflavones	-	A	392000	319000	351000	455000	327000	157000	535000	542000	514000	675000	659000	762000	616000	640000	481000	642000	692000	818000
pmp000550	447.12	446.102	[M+H]+	C22H22O10	Calycosin-7-glucoside	Flavonoids	Isoflavones	20633-67-4	A	2470000	2750000	2780000	10800000	9430000	8230000	8170000	6910000	5840000	5630000	5500000	5010000	3930000	2950000	1940000	2720000	2320000	2530000
pmp000562	257.1	256.064	[M+H]+	C15H12O4	Pinocembrin	Flavonoids	Dihydroflavone	480-39-7	B	6890	7100	9480	9	9	9	11400	10600	17200	9	18300	16700	9	9	9	9	9	5270
pmp000571	271.06	270.044	[M+H]+	C15H10O5	Apigenin	Flavonoids	Flavonoid	520-36-5	A	300000	337000	378000	234000	326000	258000	382000	574000	367000	323000	446000	397000	387000	357000	287000	326000	338000	452000
pmp000573	447.12	446.102	[M+H]+	C22H22O10	Acacetin-7-O-galactoside	Flavonoids	Flavonoid	-	A	6340000	5870000	6500000	16500000	24200000	15800000	8320000	12700000	3810000	4010000	6090000	3030000	4830000	5700000	3080000	5360000	6960000	6000000
pmp000579	463.12	462.096	[M+H]+	C22H22O11	Diosmetin-7-O-galactoside	Flavonoids	Flavonoid	-	A	8530000	8810000	9240000	11600000	12500000	13000000	14400000	16000000	11800000	12800000	15400000	11400000	9450000	13900000	9530000	11400000	12800000	8040000
pmp000581	475.12	474.096	[M+H]+	C23H22O11	Apigenin-7-O-(6'-O-acetyl)-β-D-glucoside	Flavonoids	Flavonoid	-	B	2260	1990	1500	3840	5390	5520	3780	2640	1420	1650	1120	1490	1990	3030	2090	2500	3670	15900
pmp000585	519.11	518.085	[M+H]+	C24H22O13	Apigenin-7-O-(6-O-Malonyl Glucoside)	Flavonoids	Flavonoid	-	A	6140	7370	10600	10900	13500	9010	12600	17000	11600	11800	17100	10100	12000	16000	6830	9620	16100	9990
pmp000587	535.11	534.08	[M+H]+	C24H22O14	Luteolin-7-O-(6'-O-malonyl)-β-D-glucoside	Flavonoids	Flavonoid	-	A	23900	18300	19800	31000	34700	25700	35100	51000	29600	24400	43800	31900	22100	24700	17600	15300	26300	21600
pmp000588	549.12	548.094	[M+H]+	C25H24O14	Diosmetin-7-O-(6'-O-malonyl)-β-D-glucoside	Flavonoids	Flavonoid	-	A	19700	19900	21100	13700	15400	13800	25800	28300	31400	30500	29800	32500	30900	36500	34500	30300	23800	18000
pmp000593	595.16	594.132	[M+H]+	C27H30O15	Luteolin-7-O-rutinoside	Flavonoids	Flavonoid	3563-98-2	A	1940000	1690000	1980000	3150000	3360000	3180000	3290000	3590000	3010000	2530000	3610000	3430000	3120000	3110000	2490000	2640000	3070000	2880000
pmp000594	609.18	608.146	[M+H]+	C28H32O15	Diosmetin-7-O-rutin	Flavonoids	Flavonoid	-	A	361000	336000	384000	499000	470000	546000	473000	491000	642000	480000	651000	487000	355000	359000	350000	380000	610000	413000
pmp000595	611.16	610.126	[M+H]+	C27H30O16	Luteolin-7,3'-Di-O-β-D-Glucoside	Flavonoids	Flavonoid	257-724-7	B	15400000	14100000	15800000	16300000	18700000	16700000	18600000	23100000	21300000	23900000	27500000	23700000	30800000	33700000	26700000	30500000	34500000	26000000
pmp000596	627.15	626.12	[M+H]+	C27H30O17	Quercetin 3,7-bis-O-β-D-glucoside	Flavonoids	Flavonols	-	A	4290000	4160000	4630000	13300000	11000000	6110000	7370000	8000000	4810000	6710000	6300000	4090000	5700000	6160000	4900000	7130000	7330000	4960000
pmp000660	563.17	562.143	[M+H]+	C27H30O13	Kushenol O	Flavonoids	Other Flavonoids	102390-91-0	A	1920000	1740000	2000000	3130000	2700000	2340000	3800000	3580000	3400000	3110000	3330000	3350000	2830000	2130000	2050000	2320000	2300000	3130000
pmp000884	755.21	754.178	[M+H]+	C37H38O17	6'''-p-Coumaroylspinosin	Flavonoids	Flavonoid carbonoside	-	B	41000	40200	40600	70700	51600	82400	79900	71100	105000	81500	86600	115000	114000	86900	75300	86500	60000	81900
pmp001106	595.17	594.132	[M+H]+	C27H30O15	Vitexin-2-O-D-glucopyranoside	Flavonoids	Flavonoid carbonoside	-	B	20200	17800	16600	32100	23800	15300	27100	33700	26100	47000	42500	26900	48000	60700	32700	57300	37700	25100
pmp001204	299.1	298.073	[M+H]+	C17H14O5	Apigenin-7,4'-dimethylether	Flavonoids	Flavonoid	5128-44-9	A	189000	203000	209000	37500	17200	16700	108000	101000	76100	108000	80300	42400	286000	330000	209000	473000	281000	315000
pmp001310	627.2	626.12	[M+H]+	C27H30O17	6-Hydroxykaempferol-3,6-O-Diglucoside	Flavonoids	Flavonols	-	A	9310000	8660000	8990000	12200000	10100000	6730000	20800000	23500000	14800000	19900000	20800000	13200000	16800000	13100000	9530000	13700000	14000000	10000000
pmp001311	627.2	626.12	[M+H]+	C27H30O17	6-Hydroxykaempferol-7,6-O-Diglucoside	Flavonoids	Flavonols	-	A	4590000	4540000	4860000	13500000	11700000	6580000	7370000	8890000	5420000	6640000	6370000	4260000	6190000	6830000	5100000	7990000	7260000	5390000
pmp001312	789.2	788.164	[M+H]+	C33H40O22	6-Hydroxykaempferol-3,7,6-O-triglycoside	Flavonoids	Flavonols	-	B	142000	106000	119000	87500	107000	63600	334000	374000	207000	300000	314000	210000	188000	146000	164000	129000	221000	97300
pmp001314	773.2	772.17	[M+H]+	C33H40O21	6-Hydroxykaempferol-3-O-rutin-6-O-glucoside	Flavonoids	Flavonols	-	B	1560000	1360000	1570000	2400000	2270000	2010000	2960000	3090000	3180000	2970000	3400000	3150000	2910000	2870000	2440000	2290000	3010000	2370000

## Sheet: Table S4
Supplementary Table 4.K-means cluster analysis of flavonoid metabolites in five maturity stages.
Group	Index	Formula	Compounds	Class I	Class II
1	N3500	C21H20O10	Sophoricoside	Flavonoids	Flavonoid
1	mws0044	C15H12O7	Taxifolin	Flavonoids	Dihydroflavonol
1	mws0054	C15H14O6	Catechin	Flavonoids	Flavanols
1	mws0063	C15H10O5	Genistein	Flavonoids	Isoflavones
1	mws0902	C15H12O4	Liquiritigenin	Flavonoids	Dihydroflavone
1	mws0914	C15H12O5	Pinobanksin	Flavonoids	Dihydroflavonol
1	mws1140	C15H12O5	Naringenin chalcone(4,2',4',6'-Tetrahydroxychalcone)	Flavonoids	Chalcones
1	pmb3006	C21H20O10	Apigenin 7-O-glucoside(Cosmosiin)	Flavonoids	Flavonoid
1	pme3233	C16H12O5	Calycosin	Flavonoids	Isoflavones
1	pmn001645	C24H22O14	Isorhamnetin 3-O-β-(2''-O-acetyl-β-D-glucuronide)	Flavonoids	Flavonols
1	pmp000194	C24H22O13	Malonyglygenistin	Flavonoids	Isoflavones
1	pmp000344	C15H10O5	3’,4’,7-Trihydroxyflavone	Flavonoids	Flavonoid
1	pmp000395	C27H30O13	Glycyroside	Flavonoids	Isoflavones
1	pmp000562	C15H12O4	Pinocembrin	Flavonoids	Dihydroflavone
1	pmp000585	C24H22O13	Apigenin-7-O-(6-O-Malonyl Glucoside)	Flavonoids	Flavonoid
1	pmp000594	C28H32O15	Diosmetin-7-O-rutin	Flavonoids	Flavonoid
1	pmp000660	C27H30O13	Kushenol O	Flavonoids	Other Flavonoids
2	GQ512005	C27H30O15	Kaempferol-3-O-glucoside-7-O-rhamnoside	Flavonoids	Flavonols
2	N3574	C21H22O10	Butin-O-glucoside	Flavonoids	Flavonoid
2	mws0024	C7H6O5	Gallic acid	Flavonoids	Flavanols
2	mws0062	C15H10O6	Orobol	Flavonoids	Isoflavones
2	mws0089	C21H20O11	Kaempferol 7-O-glucosdie	Flavonoids	Flavonols
2	mws0894	C22H22O10	Glycitin	Flavonoids	Isoflavones
2	mws0913	C21H20O11	Trifolin	Flavonoids	Flavonols
2	mws1316	C16H12O6	Luteolin 7-methyl ether	Flavonoids	Flavonoid
2	mws1397	C22H18O10	(-)-Epicatechin gallate	Flavonoids	Flavanols
2	mws1661	C28H32O15	Diosmin	Flavonoids	Flavonoid
2	mws2209	C21H20O11	Astragalin	Flavonoids	Flavonols
2	mws2221	C22H18O10	Catechin gallate	Flavonoids	Flavanols
2	pmb0608	C25H24O14	Chrysoeriol O-malonylhexoside	Flavonoids	Flavonoid
2	pmb0615	C34H44O21	Hesperetin C-hexosyl-O-hexosyl-O-hexoside	Flavonoids	Dihydroflavonol
2	pmb0662	C37H38O19	C-Hexosyl-luteolin O-feruloylhexoside	Flavonoids	Flavonoid carbonoside
2	pmb0663	C27H30O16	8-C-Hexosyl-luteolin O-hexoside	Flavonoids	Flavonoid carbonoside
2	pmb2999	C22H22O11	Chrysoeriol 5-O-hexoside	Flavonoids	Flavonoid
2	pme0460	C15H14O6	L-Epicatechin	Flavonoids	Flavanols
2	pme1201	C15H14O5	Phloretin	Flavonoids	Chalcones
2	pme3227	C27H30O14	Vitexin 2''-O-β-L-rhamnoside	Flavonoids	Flavonoid carbonoside
2	pme3475	C15H12O5	Butin	Flavonoids	Dihydroflavone
2	pmn001405	C21H20O11	Luteolin-7-O-glucoside	Flavonoids	Flavonoid
2	pmn001698	C21H20O11	Luteolin-7-O-β-D-glucuronide	Flavonoids	Flavonoid
2	pmp000383	C21H22O9	Liquiritin	Flavonoids	Dihydroflavone
2	pmp000384	C21H22O9	Isoliquiritin	Flavonoids	Chalcones
2	pmp000413	C21H20O10	Genistein 8-C-glucoside	Flavonoids	Flavonoid carbonoside
2	pmp000579	C22H22O11	Diosmetin-7-O-galactoside	Flavonoids	Flavonoid
2	pmp000587	C24H22O14	Luteolin-7-O-(6'-O-malonyl)-β-D-glucoside	Flavonoids	Flavonoid
2	pmp000593	C27H30O15	Luteolin-7-O-rutinoside	Flavonoids	Flavonoid
3	GQ512001	C33H40O21	Quercetin-O-rutinoside-hexose	Flavonoids	Flavonols
3	GQ512006	C27H30O16	Quercetin-3-O-glucoside-7-O-rhamnoside	Flavonoids	Flavonols
3	Li512111	C24H24O13	Isorhamnetin acetyl hexoside	Flavonoids	Flavonols
3	mws0045	C21H20O11	Quercitrin	Flavonoids	Flavonols
3	mws0051	C16H12O5	Acacetin	Flavonoids	Flavonoid
3	mws0061	C21H20O12	Hyperin	Flavonoids	Flavonols
3	mws0091	C21H20O12	Isoquercitrin	Flavonoids	Flavonols
3	mws0856	C21H20O12	Spiraeoside	Flavonoids	Flavonols
3	mws0918	C16H12O5	Prunetin	Flavonoids	Isoflavones
3	mws1094	C15H12O6	Dihydrokaempferol	Flavonoids	Dihydroflavonol
3	mws1329	C21H20O12	Gossypitrin	Flavonoids	Flavonols
3	mws4057	C15H10O4	7,4’-Dihydroxyflavone	Flavonoids	Flavonoid
3	mws4160	C16H12O5	8-Methoxychrysin(Wogonin)	Flavonoids	Flavonoid
3	pmb0592	C34H42O20	Chrysoeriol O-hexosyl-O-rutinoside	Flavonoids	Flavonoid
3	pmb0680	C36H36O17	C-Hexosyl-apigenin O-p-coumaroylhexoside	Flavonoids	Flavonoid carbonoside
3	pmb3013	C24H24O13	Isorhamnetin O-acetyl-hexoside	Flavonoids	Flavonols
3	pmb3026	C23H22O13	Quercetin O-acetylhexoside	Flavonoids	Flavonoid
3	pmb3894	C17H14O7	Di-O-methylquercetin	Flavonoids	Flavonols
3	pme0355	C15H10O4	Daidzein	Flavonoids	Isoflavones
3	pme1598	C22H24O11	Hesperetin 5-O-glucoside	Flavonoids	Dihydroflavonol
3	pme3211	C21H20O12	Quercetin 3-O-glucoside(Isotrifoliin)	Flavonoids	Flavonols
3	pme3217	C15H12O4	Isoliquiritigenin	Flavonoids	Chalcones
3	pme3250	C16H12O5	Biochanin A	Flavonoids	Isoflavones
3	pmp000191	C23H22O11	6''-O-Acetylgenistin	Flavonoids	Isoflavones
3	pmp000416	C16H12O5	3'-Methoxydaidzein	Flavonoids	Isoflavones
3	pmp000581	C23H22O11	Apigenin-7-O-(6'-O-acetyl)-β-D-glucoside	Flavonoids	Flavonoid
3	pmp001204	C17H14O5	Apigenin-7,4'-dimethylether	Flavonoids	Flavonoid
4	mws0034	C22H18O11	Epigallocatechin gallate	Flavonoids	Flavanols
4	mws0047	C27H30O14	Rhoifolin	Flavonoids	Flavonoid
4	mws0066	C16H12O7	Isorhamnetin	Flavonoids	Flavonols
4	mws0072	C21H20O10	Apigenin 5-O-glucoside	Flavonoids	Flavonoid
4	mws0351	C22H18O11	Gallate catechin gallate	Flavonoids	Flavanols
4	mws0895	C21H20O10	Genistein 7-Glucoside(Genistin)	Flavonoids	Isoflavones
4	mws1474	C18H16O7	5,7-Dihydroxy-3',4',5'-trimethoxyflavone	Flavonoids	Flavonoid
4	pmb0563	C16H13O6	Peonidin	Flavonoids	Anthocyanins
4	pmb0571	C26H28O14	Apigenin O-hexosyl-O-pentoside	Flavonoids	Flavonoid
4	pmb2965	C28H28O16	Cyanidin O-diacetyl-hexoside-O-glyceric acid	Flavonoids	Anthocyanins
4	pme0309	C8H8O5	Methyl gallate	Flavonoids	Flavanols
4	pme0368	C27H30O14	Apigenin 7-rutinoside(Isorhoifolin)	Flavonoids	Flavonoid
4	pme1397	C15H11O5	Pelargonidin	Flavonoids	Anthocyanins
4	pme3261	C15H10O5	6-Hydroxydaidzein	Flavonoids	Isoflavones
4	pmn001581	C16H12O7	Sexangularetin	Flavonoids	Flavonols
4	pmn001668	C22H24O8	Apigenin-3-O-α-L-rhamnoside	Flavonoids	Flavonoid
4	pmp000002	C17H14O6	Ladanein	Flavonoids	Flavonoid
4	pmp000120	C22H22O11	Diosmetin-6-C-glucoside	Flavonoids	Flavonoid
4	pmp000195	C25H24O13	Malonylglycitin	Flavonoids	Isoflavones
4	pmp000571	C15H10O5	Apigenin	Flavonoids	Flavonoid
4	pmp000588	C25H24O14	Diosmetin-7-O-(6'-O-malonyl)-β-D-glucoside	Flavonoids	Flavonoid
4	pmp000884	C37H38O17	6'''-p-Coumaroylspinosin	Flavonoids	Flavonoid carbonoside
4	pmp001310	C27H30O17	6-Hydroxykaempferol-3,6-O-Diglucoside	Flavonoids	Flavonols
4	pmp001312	C33H40O22	6-Hydroxykaempferol-3,7,6-O-triglycoside	Flavonoids	Flavonols
4	pmp001314	C33H40O21	6-Hydroxykaempferol-3-O-rutin-6-O-glucoside	Flavonoids	Flavonols
5	P1986	C39H50O25	Quercetin-O-rutinoside-O-glucoside-O-rhamnoside	Flavonoids	Flavonoid
5	pmb0626	C33H40O20	6-C-Hexosyl-apigenin O-hexosyl-O-hexoside	Flavonoids	Flavonoid carbonoside
5	pmb0639	C33H40O20	8-C-Hexosyl-apigenin O-hexosyl-O-hexoside	Flavonoids	Flavonoid carbonoside
5	pmb0691	C33H40O20	Luteolin C-hexosyl-O-rhamnoside O-hexoside	Flavonoids	Flavonoid
5	pme0088	C15H10O6	Luteolin	Flavonoids	Flavonoid
5	pme1540	C28H32O16	Isorhamnetin 3-O-neohesperidoside	Flavonoids	Flavonols
5	pmn001713	C27H30O15	Luteolin-7-O-β-D-rutinoside	Flavonoids	Flavonoid
5	pmp000116	C21H20O10	Apigenin-8-C-glucoside	Flavonoids	Flavonoid carbonoside
5	pmp000172	C23H24O11	5,2'-Dihydroxy-7,8-dimethoxyflavone glycosides	Flavonoids	Flavonoid
6	Li512117	C27H30O16	Quercetin 3-O-rhanosylgalactoside	Flavonoids	Flavonols
6	P2464	C33H40O20	Quercetin-O-rutinoside-O-rhamnoside	Flavonoids	Flavonoid
6	P2721	C34H42O20	Isorhamnetin-O-rutinoside-O-rhamnoside	Flavonoids	Flavonoid
6	mws0037	C16H12O4	Formononetin	Flavonoids	Isoflavones
6	mws0042	C15H14O7	(-)-Epigallocatechin	Flavonoids	Flavanols
6	mws0059	C27H30O16	Rutin	Flavonoids	Flavonols
6	mws0183	C7H6O4	Protocatechuic acid	Flavonoids	Flavanols
6	mws0988	C16H12O7	Rhamnetin(7-O-Methxyl Quercetin)	Flavonoids	Flavonols
6	mws1035	C33H40O19	Robinin(Kaempferol-3-O-gal-rham-7-O-rham)	Flavonoids	Flavonols
6	mws1048	C21H20O11	Cyanidin 3-O-galactoside	Flavonoids	Anthocyanins
6	mws1068	C15H10O6	Kaempferol	Flavonoids	Flavonols
6	mws1073	C27H30O15	Apigenin 6,8-C-diglucoside	Flavonoids	Flavonoid
6	mws1292	C26H28O14	Isoschaftoside	Flavonoids	Flavonoid carbonoside
6	mws2186	C20H18O11	Avicularin	Flavonoids	Flavonols
6	mws2210	C22H23ClO11	Peonidin 3-O-glucoside chloride	Flavonoids	Anthocyanins
6	mws4183	C20H18O11	Quercetin-3-O-α-L-arabinopyranoside(guaijaverin)	Flavonoids	Flavonols
6	pmb0550	C21H21O11	Cyanidin 3-O-glucoside(Kuromanin)	Flavonoids	Anthocyanins
6	pmb0588	C27H30O16	Luteolin 3',7-di-O-glucoside	Flavonoids	Flavonoid
6	pmb0652	C26H28O14	C-Hexosyl-apigenin O-pentoside	Flavonoids	Flavonoid carbonoside
6	pmb0665	C27H30O16	Luteolin 8-C-hexosyl-O-hexoside	Flavonoids	Flavonoid
6	pmb2957	C24H18O10	Cyanidin O-syringic acid	Flavonoids	Anthocyanins
6	pmb2991	C33H40O19	Apigenin O-hexosyl-O-rutinoside	Flavonoids	Flavonoid
6	pme1587	C21H20O9	Daidzein 7-O-glucoside(Daidzin)	Flavonoids	Isoflavones
6	pme2493	C27H30O14	Kaempferol 3,7-dirhamnoside(Kaempferitrin)	Flavonoids	Flavonols
6	pme2954	C15H10O7	Quercetin	Flavonoids	Flavonols
6	pmn001583	C27H30O16	Bioquercetin	Flavonoids	Flavonols
6	pmn001637	C20H18O10	Juglanin	Flavonoids	Flavonols
6	pmp000193	C24H22O12	Malonyldaidzin	Flavonoids	Isoflavones
6	pmp000406	C21H20O9	Puerarin	Flavonoids	Flavonoid carbonoside
6	pmp000417	C21H20O9	Daidzein-4'-glucoside	Flavonoids	Isoflavones
6	pmp000595	C27H30O16	Luteolin-7,3'-Di-O-β-D-Glucoside	Flavonoids	Flavonoid
6	pmp001106	C27H30O15	Vitexin-2-O-D-glucopyranoside	Flavonoids	Flavonoid carbonoside
7	GQ512002	C28H32O16	Isorhamnetin-3-O-rutinoside	Flavonoids	Flavonols
7	N4159	C22H20O10	prunetin-O-glucoside	Flavonoids	Flavonoid
7	P2704	C32H38O20	Quercetin-O-pentoside-O-glucoside-O-rhamnoside	Flavonoids	Flavonoid
7	P3156	C28H32O16	Isorhamnetin-O-glucoside-O-rhamnoside	Flavonoids	Flavonoid
7	mws0057	C21H22O11	Eriodictyol 7-O-glucoside	Flavonoids	Dihydroflavone
7	mws0058	C16H12O6	Diosmetin	Flavonoids	Flavonoid
7	mws0064	C15H12O6	Eriodictyol	Flavonoids	Dihydroflavone
7	mws0071	C21H20O9	Apigenin 4-O-rhamnoside	Flavonoids	Flavonoid
7	mws0170	C15H11O6	Cyanidin chloride	Flavonoids	Anthocyanins
7	mws0908	C16H12O5	Glycitein	Flavonoids	Isoflavones
7	mws1066	C27H32O14	Narirutin	Flavonoids	Dihydroflavone
7	mws1179	C21H22O10	Naringenin-7-O-glucoside	Flavonoids	Dihydroflavone
7	mws1422	C15H14O5	(-)-Epiafzelechin	Flavonoids	Flavanols
7	mws2118	C21H24O10	Phloretin 2'-O-glucoside	Flavonoids	Isoflavones
7	pmb0566	C26H28O15	Luteolin O-hexosyl-O-pentoside	Flavonoids	Flavonoid
7	pmb0603	C28H32O16	Chrysoeriol O-hexosyl-O-hexoside	Flavonoids	Flavonoid
7	pmb0660	C36H36O18	C-Hexosyl-luteolin O-p-coumaroylhexoside	Flavonoids	Flavonoid carbonoside
7	pmb3012	C22H22O11	Chrysoeriol 7-O-hexoside	Flavonoids	Flavonoid
7	pmb3023	C21H22O11	Eriodictyol C-hexoside	Flavonoids	Dihydroflavone
7	pme0321	C21H20O10	Kaempferol 7-O-rhamnoside	Flavonoids	Flavonols
7	pme0369	C27H30O15	Kaempferol 3-O-rutinoside(Nicotiflorin)	Flavonoids	Flavonols
7	pme1605	C27H30O15	Kaempferol 3-O-robinobioside(Biorobin)	Flavonoids	Flavonols
7	pme3400	C22H22O10	Sissotrin	Flavonoids	Isoflavones
7	pme3504	C22H22O9	Formononetin 7-O-glucoside(Ononin)	Flavonoids	Isoflavones
7	pmn001697	C21H18O11	Apigenin-7-O-β-D-glucuronide	Flavonoids	Flavonoid
7	pmp000004	C17H14O7	Jaceosidin	Flavonoids	Anthocyanins
7	pmp000127	C28H32O16	Chysoeriol-6,8-di-C-glucoside	Flavonoids	Flavonoid carbonoside
7	pmp000241	C27H28O17	Luteolin-6-C-2-glucuronylglucoside	Flavonoids	Flavonoid
7	pmp000343	C16H12O4	Isoformononetin	Flavonoids	Isoflavones
7	pmp000415	C22H22O10	3'-Methoxydaidzin	Flavonoids	Isoflavones
7	pmp000550	C22H22O10	Calycosin-7-glucoside	Flavonoids	Isoflavones
7	pmp000573	C22H22O10	Acacetin-7-O-galactoside	Flavonoids	Flavonoid
7	pmp000596	C27H30O17	Quercetin 3,7-bis-O-β-D-glucoside	Flavonoids	Flavonols
7	pmp001311	C27H30O17	6-Hydroxykaempferol-7,6-O-Diglucoside	Flavonoids	Flavonols

## Sheet: Table S5
Supplementary Table 5. Differential flavonoid metabolites in adjacent developmental stages of S. japonica.
Group Class	S1 vs. S2		S2 vs. S3		S3 vs. S4		S4 vs. S5
	Up	Down	Up	Down	Up	Down	Up	Down
Flavonoids	4	1	-	-	4	2	3	2
Flavonols	4	-	-	1	4	-	1	-
Isoflavones	3	2	-	-	2	1	2	-
Flavonoid carbonosides	-	-	-	-	-	2	-	1
Flavanols	1	-	-	-	1	3	-	-
Anthocyanins	4	-	4	-	3	-	1	-
Dihydroflavones	1	-	-	1	-	3	-	-
Dihydroflavonols	-	-	-	-	-	-	-	-
Chalcones	1	-	-	-	-	-	-	-
Total	21		6		25		10

## Sheet: Table S6
Supplementary Table 6.Differential flavonoid metabolites in non-adjacent developmental stages of S. japonica.
Group Class	S1 vs. S3		S1 vs. S4		S1 vs. S5		S2 vs. S4		S2 vs. S5		S3 vs. S5
	Up	Down	Up	Down	Up	Down	Up	Down	Up	Down	Up	Down
Flavonoids	7	4	9	6	8	6	3	4	5	3	6	2
Flavonols	4	1	15	1	15	1	6	1	12	2	6	-
Isoflavones	4	4	7	6	8	5	-	4	5	2	5	1
Flavonoid carbonosides	1	-	3	3	3	3	1	3	2	3	1	3
Flavanols	2	-	1	4	1	4	1	6	-	4	-	4
Anthocyanins	4	-	4	2	4	1	4	-	4	-	3	-
Dihydroflavones	-	1	-	2	-	3	-	3	-	3	-	2
Dihydroflavonols	-	-	1	1	1	1	-	2	1	1	-	1
Chalcones	1	-	1	1	1	1	1	1	1	1	1	-
Total	33		67		66		40		49		35

## Sheet: Table S7
Supplementary Table S7. Dried weight of Flos Sophorae in the five developmental stages.
Maturity stages#	Weight (g/thousand grains)
S1	1.34 ± 0.19e
S2	6.12 ± 1.02d
S3	8.33 ± 1.23c
S4	13.77 ± 0.61b
S5	16.60 ± 0.78a
Notes: #All samples were lyophilized under reduced pressure (5 Pa, –80 °C). Means with the different letters in a column are significantly different at p < 0.05 level by Duncan’s multiple range test.
